# Supplementary material for: Validation of a commercially available anti-REDD1 antibody using RNA interference and REDD1-/- mouse embryonic fibroblasts
Source: F1000Res. 2016 Mar 1;5:250. [Version 1] doi: 10.12688/f1000research.7691.1 (PMC4893971; doi:10.12688/f1000research.7691.1)
Supplement: Raw data for ‘Validation of a commercially available anti-REDD1 antibody using RNA interference and REDD1 -/- mouse embryonic fibroblasts’ — This dataset includes uncropped blots ( Figure 1a, Figure 2) and signal intensities ( Figure 1b). [file f1000research-5-8281-s0000.tgz]

Archive with 1 entries (1 files):
- 92bff358-0522-4724-b23a-4c5dec011ac3_Data.zip
